# Supplementary material for: Developing Allosteric Chaperones for GBA1-Associated Disorders—An Integrated Computational and Experimental Approach
Source: Int J Mol Sci. 2024 Dec 24;26(1):9. doi: 10.3390/ijms26010009 (PMC11720699; doi:10.3390/ijms26010009)
Supplement: Supplementary file 1 [file ijms-26-00009-s001.zip]

Archive with 1 entries (1 files):
- ijms-3354744-supplementary.pdf
